# Supplementary material for: At least three families of hyphosphere small secreted cysteine‐rich proteins can optimize surface properties to a moderately hydrophilic state suitable for fungal attachment
Source: Environ Microbiol. 2021 May 19;23(10):5750–68. doi: 10.1111/1462-2920.15413 (PMC8596622; doi:10.1111/1462-2920.15413)
Supplement: Supplementary file 1 — Table S1. Small secreted cysteine‐rich protein (SSCP) sequences. Table S2. Strains used in this study. Table S3. Primers used in this study. Table S4. Genomes used in this study. [file EMI-23-5750-s001.xlsx]

## Sheet: Table S1
Table S1 Small secreted cysteine-rich protein (SSCP) sequences of T. guizhouense NJAU 4742
Families	Protein name	GenBank ID	Sequencea
HFBs	HFB2	OPB38530	MKFFAAAALFATSAMAAVCPDGGLFSNPLCCSSILLEAVGLDCTTPTAPVVTAGLFQANCASIGKQPACCVAPLAGQGILCNNPAGTH
	HFB3	OPB45549	MQFFAVAALLFTAAFAAPSTEAPAGLARRTEAWCPPGLLYSNPLCCDTDVLGVADVDCVTPPEAPSKCKSFGSVCASIGRQPKCCAIPVAGLALLCTDAIPQY
	HFB4	OPB37525	MKFSAIALFASLAIAAPATEATQEHQFDIYDGPCSGGVTNNIPKCCGAGLLDLLYLDCETPDEVTSPLNPLDAVCARMGLSAKCCTLGIADLGVLCQDALPQ
	HFB5	MF527119	MKCSFVATLLVAGVLAAPSSDVKAVKRQSQVCPTGLESNAQCCATDVLGIADLDCATPPNPFTDVTSFTAVCAAIGQRARCCAIPVLGQDLLCTSPV
	HFB6	OPB38878	MKLLAITALFIAGALAVPAGSYPPPPPPDYGDGGDNGGYSPTPSSSSGYGYVPPTPTLPPPPPPPSYDDGGDYEPPTDGDGDSSDGGDDGDDSGDSGDGGDGERSGSNLCPAVVSGIAKCCSASVLGLLNLDCVSPSKEPKDRKDFEKICSSIGKQATCCTLGLLGLGVLCGQ
	HFB9a	OPB40515	MYASVILYALVTLGGVMASPAQEPGVEPRAIERRVPTMADIPFPRFPTRNYNHNDGHDGKGHDGKDHDSKDHGGKDDDGKGCSSDTNTQVNACSGGNPYCCSSNGKGGHACKNTTACEETIICCNNNNGFQICIGDIDFNVPITINIYEDDD
	HFB9b	OPB44528	MYASIIFYALVALNGVMASPVQGPEVEPRAIERRVPSMGDIPFPKFPARNKNSNKMGKGNSGSSDCSGSGTNTQVNACSAGSPYCCSSDGNGGQTCSNTTACTETIICCNNNNGFQICIGDLDFNVPITINVYE
	HFB10	OPB44696	MKFLTVAAVFFTAVLAAPGNYPPPPPPTYAPPPPSYTLPAGGNGNGNGNGNGNGNGHGNGNGNGNTSGGAVCPAGLYSNPQCCSTLVLGIVGLDCSTPTSVQSPSAFKNGCATTGKQAVCCVLPVAGQDLLCQGVPGA
	HFB11	OPB42521	MKMNMKVLILTGILTARTVAYDPCPTENQDLALCCRVISGEVGSDCAIVVGEIANITAFEEVCQDYPIPRCCQHLALGFGINCTDPVGLDN
	HFB12	OPB45278	MKYTTALLALAATAIAMPTTGGNKGNGDGKDNNGGESTCNTNQVAVCCNGLLGGILCNIGILGNSCSSGSYCCDSSAEQGGLINLNLLNCVAL
CPs	EPL1	OPB44018	MQLSSLFKLALFTAAVSADTVSYDTGYDDGSRSLNVVSCSDGPNGLETRYHWSTQGQIPRFPYIGGVQAVAGWNSASCGTCWKLSYSGHTIYVLAVDHAAAGFNIALDAMNALTGGQAVALGRVSATASQVAVKNCGL
	EPL2	OPB45524	MQLTSLFTAAILAVASTATYVSFDTGYDDPSRSLNDVSCSDGPNGLITKYHWQTQGQVSNFPYVGGAQGITWNSPQCGACYKLAYGGRSIHVLAIDAAYNGGLNIALKALNELTDGNAIAFGHVDAVVTQVSTKECGVYTVQ
	EPL3	OPB43811	MLANRVFQIAAVVGPVSAEIVSATFDPLYDDPSRSLNTVACWRKNIGFMPNLDWQVQQDAVGFIGLNSIDRINSGKCFTCWTLGYNDKTISLLAIDSAESGIVMSLDAFQYLTDGQAHELGRVDVHAKEVDTSECGLPANILHAYDF
HFSs	HFS1	OPB41482	MPSISNLVGLAATAAVSVSAAVLPRDGTASITPHEQFSSSVGVIGCHINTNRVAYWPSPVDCNNICVKLTYQGRSLNVLKIDQSGGAFDISYDAWNQLLFNKPATDEPHQGGGTNVQWQYVDNSQCNDLLHNGKLPLSAPNSINYVASCLNQPNSWVAKNYELFNFQDSVCHFGWDEVCKLNLSVSNQPTCPHTLGDPRKSGITVYNVQYGTGKLVPAP
	HFS2	OPB43804	MFTTIAALLAASAASVSAVAVPRGNSGSASVTPHEQYSSSVGVLGCLINTNRVAYWPMGVGCDNICVKVTNGDRSLNLLKIDQSGGAYDISYDAWNYLGFGEGAEQDPHTGGGIAMNYEFVDASECADLMHGGKLPLSASNSMNYVASCMSEPNSWVNKNHQLINIADPLCKYGYDETCTLDLAKSNQPSCPHTLGAQTAYSGKGVTNIAYGTGKAEAAA
	HFS3	OPB40307	MLFSLHSLLPLLATPALVLAASIPRSDSSSSSTTVWATPHDSYSSSVGVLGCKVNTNRVAYWPDSVDCNNICVSLQYQDRQVYLLRVDQSQGAHDISYDAWNYLYTGYSATQKAFAGGPVAMTTQNVDMSNCASLIHTKGSKLPLSAANSMNFLASCLEQENSWVGSNYVLYNILDSICTLGQDQTCTLDWPNANQPSCPGTLGVPDVLKTDPVWNIQYPSGDKVLAGAPPTVPTGVPVPAPAPTPAADADDENGARSLTCPDSLLWISTLSLISIFYIL
a The secretion signal peptide of each protein was predicted by using SignalP 5.0 (http://www.cbs.dtu.dk/services/SignalP/) and underlined.

## Sheet: Table S2
Table S2 Genomes used in this study.
Strain ID	Species ID sensu Cai and Druzhinina, 2020	Genome ID	Reference
T22	T. afroharzianum	(JGI 1185335)	N.A.
T6776		GCA_000988865.1	Baroncelli et al. 2015
IBT 40837	T. arundinaceum	GCA_003012105.1	Proctor et al. 2018
B05	T. asperellum	GCA_000733085.2	Fanelli et al. 2018
CBS 433.97		GCA_003025105.1	Druzhinina et al. 2018
TR356	T. asperelloides	N.A.	N.A.
Ts93		GCA_004154885.1
ITEM 908	T. atrobrunneum	GCA_003439915.1	Fanelli et al. 2018
F7	T. atroviride	(JGI 1185341)	N.A.
P1		(JGI 1185337)
B10		(JGI 1185343)
IMI 206040		GCA_000171015.2	Kubicek et al. 2011
JCM 9410		GCA_001599035.1	Fanelli et al. 2018
XS2015		GCA_000963795.1	Shi-Kunne et al. 2015
IBT 40841	T. brevicompactum	GCA_003012085.1	Proctor et al. 2018
TUCIM 6016	T. citrinoviride	GCA_003025115.1	Druzhinina et al. 2018
TW21990_1	T. cyanodichotomus	GCA_010015515.1	Zhou et al. 2020
T6085	T. gamsii	GCA_001481775.2	Baroncelli et al. 2016
GD12	T. hamatum	GCA_000331835.2	Studholme et al. 2013
B97	T. harzianum	GCA_001990665.1	Compant et al. 2017
CBS 226.95		GCA_003025095.1	Druzhinina et al. 2018
TR274		GCA_002838845.1	Steindorff et al. 2014
JCM 1883	T. longibrachiatum	GCA_001950475.1	Fanelli et al. 2018
ATCC 18648		GCA_003025155.1	Druzhinina et al. 2018
MK1		(JGI 1185339)	N.A.
SMF2		GCA_000332775.1	Xie et al. 2014
CBS 125925	T. parareesei	GCA_001050175.1	Yang et al. 2015
Tr1	T. pleuroticola	GCA_002894145.1	N.A.
CBS 999.97	T. reesei	GCA_001999515.1	Tisch et al. 2017
QM6a		GCA_000167675.2	Martinez et al. 2008
IMV 454	T. simmonsii	GCA_001931985.1	Fanelli et al. 2018
Gv29-8	T. virens	GCA_000170995.2	Kubicek et al. 2011
FT-333		GCA_000800515.1	Fanelli et al. 2018
Tv-1511		GCA_007896495.1	N.A.
CFAM-422	T. cf. endophyticum	GCA_011066345.1
NJAU 4742	T. sp. NJAU 4742	GCA_002022785.1	Druzhinina et al. 2018
IMI 304061	T. sp. IMI 304061	GCA_001835465.1	Sherkhane et al. 2017
LY357	T. sp. LY357	GCA_002916895.1	N.A.
A5MH	T. sp. A5MH	GCA_002894205.1
M10	T. sp. M10	(JGI 1185333)
POS7	T. sp. POS7	GCA_002246955.1	Castrillo et al. 2017
TPhu1	T. sp. TPhu1	GCA_001721665.1	Fanelli et al. 2018

## Sheet: Table S3
Table S3 Strains used in this study
Species	Strain	Comment	Reference or sources
Trichoderma guizhouense	NJAU 4742	Wild type	Druzhinina et al., 2018
T. harzianum	CBS 226.95	Wild type	Westerdijk Fungal Biodiversity Institute — KNAW
Pichia pastoris	KM71H	Commercial strain	Invitrogen
	PpEPL1	rEPL1 producer	Gao et al., 2020
	PpVEC	Pichia transformed with the backbone vector	This study
	PpHFB2	rHFB2 producer
	PpHFB4	rHFB4 producer
	PpHFS1	rHFS1 producer
	PpHFB12	rHFB12 producer

## Sheet: Table S4
Table S4 Primers used in this study
Primers	Sequences (5’-3’)	Comments	References
qThtef1-F	TACAAGATCGGTGGTATTGGAACA	Transcriptional quantification of tef1 in Trichoderma guizhouense and T. harzianum CBS 226.95	Cai et al. 2020
qThtef1-R	AGCTGCTCGTGGTGCATCTC
qhfb2-F	GGTCTCTTCTCCAACCCGCT	Transcriptional quantification of hfb2 in T. shenii NJAU 4742
qhfb2-R	CTTGCCAATGGAAGCACAGTT
qhfb3-F	CTTGGTGTCGCTGATGTCG	Transcriptional quantification of hfb3 in T. shenii NJAU 4742
qhfb3-R	ATGGCATCGGTGCAGAGAA
qhfb4-F	ACTCAGGAGCACCAGTTCGATA	Transcriptional quantification of hfb4 in T. shenii NJAU 4742
qhfb4-R	TTCATCGGGAGTCTCGCAGT
qhfb5-F	GACGATAGCGGCGATAGTGG	Transcriptional quantification of hfb5 in T. shenii NJAU 4742
qhfb5-R	TCCTGTCTTTAGGCTCCTTGCT
qhfb6-F	CATTGCCGACTTGGATTGTG	Transcriptional quantification of hfb6 in T. shenii NJAU 4742
qhfb6-R	AAGAACTGGGATAGCACAGCAAC
qhfb9a-F	TGGTGGCAAAGATGATGACG	Transcriptional quantification of hfb9a in T. shenii NJAU 4742
qhfb9a-R	ACCCTTCCCATTGCTACTGC
qhfb9b-F	GCACGAACACTCAGGTAAACG	Transcriptional quantification of hfb9b in T. shenii NJAU 4742
qhfb9b-R	TGAAGTCGAGGTCGCCAAT
qhfb10-F	CAATGCTGCTCTACCCTCGTT	Transcriptional quantification of hfb10 in T. shenii NJAU 4742
qhfb10-R	CTTGGCAAAGGAGGTCTTGG
qhfb15-F	CTGGTGGCAACAAAGGTAATG	Transcriptional quantification of hfb15 in T. shenii NJAU 4742
qhfb15-R	AGTATGCCTCCCAGAAGACCA
qepl1-F	AGATTCCTCGCTTCCCATACAT	Transcriptional quantification of epl1 in T. shenii NJAU 4742	Gao et al. 2020
qepl1-R	TAGATGGTGTGGCCGCTGTA
qepl2-F	GCTATGATGACCCTTCTCGTTCT	Transcriptional quantification of epl2 in T. shenii NJAU 4742
qepl2-R	TATAACAGGCTCCGCATTGTG
qepl3-F	AAGATGCCGTTGGCTTCATT	Transcriptional quantification of epl3 in T. shenii NJAU 4742
qepl3-R	CGATGGCAAGGAGTGATATAGTTT
qhfs1-F	TCGTCTTCTGTCGGCGTCAT	Transcriptional quantification of hfs1 in T. shenii NJAU 4742	This study
qhfs1-R	GTTCCAGGCGTCGTAGGAGAT
qhfs2-F	GGTGCCTACGACATCTCCTACG	Transcriptional quantification of hfs2 in T. shenii NJAU 4742
qhfs2-R	CTCGCTGGCATCGACAAACT
qhfs3-F	CCGCCAAGTCTATCTCCTGC	Transcriptional quantification of hfs3 in T. shenii NJAU 4742
qhfs3-R	TTCTGCGTTGCCGAGTAGC
pAOX1-F2	GACTGG TTCCAATTGACAAGC	Verification of mutant constrution of Pichia pastoris	Gao et al. 2020
pAOX1-R2	GCAAATGGCATTCTGACATCC
pFac-F4	CTATTGCCAGCATTGCTGC
phfs1-F	GGCTGAAGCTGAATTCGCTGTCCTTCCCCGTGATG	Construction of Pphfs1 vector for P. pastoris KM71H	This study
phfs1-R	GAGTTTTTGTTCTAGAATGGGAGCCGGGACAAGCTTA
phfb15-F	GGCTGAAGCTGAATTCATGCCCACCACTGGTGGC	Construction of Pphfb15 vector for P. pastoris KM71H
phfb15-R	GAGTTTTTGTTCTAGAATAAGAGCAACACAGTTGAGAAGGTTC
PGK-F	TCTACAAGGCCCAAGGTTATG	Transcriptional quantification of PGK in Solanum lycopersicum	Ghareeb et al. 2011
PGK-R	GCAGCAAACTTGTCCGCAATC
TSRF 1-F	CAGTCACATCGCATCGCGTTA	Transcriptional quantification of TSRF 1 in S. lycopersicum
TSRF 1-R	CCTTCGCCGGTATTGCTTCA
POD-F	CCTTGTTGGTGGGCACACAA	Transcriptional quantification of POD in S. lycopersicum
POD-R	GGCCACCAGTGGAGTTGAAA
PAL-F	AAGGCTGTTGGACCCAATGG	Transcriptional quantification of PAL in S. lycopersicum
PAL-R	ACCAGCCACGCAGAAAGCTT
ACCO-F	CACCATGTCCTAAGCCCGATT	Transcriptional quantification of ACCO in S. lycopersicum
ACCO-R	CGCATGGGAGGAACATCGAT
Lox A-F	TGGTAGACCACCAACACGAA	Transcriptional quantification of Lox A in S. lycopersicum	Milling et al. 2011
Lox A-R	GACCAAAACGCTCGTCTCTC
PR-1a-F	GAGGGCAGCCGTGCAA	Transcriptional quantification of PR-1a in S. lycopersicum
PR-1a-R	CACATTTTTCCACCAACACATTG
AOS-F	TCTCTTCCTCTTCCTTCTCTTCACC	Transcriptional quantification of AOS in S. lycopersicum	Fowler et al. 2009
AOS-R	CGCCGGGTATAGTCCTGGTAGATA
